# Supplementary material for: Comparing SARS-CoV-2 antigen-detection rapid diagnostic tests for COVID-19 self-testing/self-sampling with molecular and professional-use tests: a systematic review and meta-analysis
Source: Sci Rep. 2023 Dec 11;13:21913. doi: 10.1038/s41598-023-48892-x (PMC10713601; doi:10.1038/s41598-023-48892-x)
Supplement: Supplementary file 2 — Supplementary Table 1. [file 41598_2023_48892_MOESM2_ESM.xlsx]

## Sheet: Summary of tests
		S1 Table - Overview of sample conditions, sympotom status and extracted and used data for meta-analysis
		Used Data																Extracted Data							Type of RT-PCR used (LOD as per manufacturer's instructions [if publicly available])	RT-PCR sample type	Persons tested
		Author	Study location	Sample type	IFU conform	Sample condition	Sample size	True Positive	False Positive	True Negative	False Negative	Sensitivity	lower 95% CI	upper 95% CI	Specificity	lower 95% CI	upper 95% CI	Sample size	Sensitivity	lower 95% CI	upper 95% CI	Specificity	lower 95% CI	upper 95% CI
	Abbott. BinaxNOW (LFA)	Abbott. BinaxNOW (LFA; LOD as per manufacturer's instructions: 1.41 * 10^2 TCID50/ml)
f133.1		Shah. f133.1	USA	AN	yes	fresh	2110	272	7	1769	62	81.4	76.8	85.5	99.6	99.2	99.8	2110	81.4	76.8	85.5	99.6	99.2	99.8	TaqPath (LOD: 1.98 * 10^3 NDU/ml)	AN	symptomatic. high risk contact. screening independent of symptoms
f139.4		Frediani. f139.1	USA	AN	yes	fresh	44	9	0	28	7	56.2*	29.9*	80.2*	100	87.7*	100	44	57.0	37.0	76.0	100	79.0	100	Cobas (LOD: 0.009 TCID50/ml); Alinity (LOD: 100 copies/ml); Hologic (LOD: 600 NDU/ml)	AN	unclear
f51.1		Okoye. f51.1	USA	AN	yes	fresh	2638	24	0	2593	21	53.3	37.9*	68.3*	100	99.9	100	2645	53.3	39.1	67.1	100	99.9	100	TaqPath (LOD: 1.98 * 10^3 NDU/ml)	AN	screening independent of symptoms
f156.1		Tinker. f156.1	USA	AN	yes	fresh	1540	8	0	1500	32	20	9.1*	35.6*	100	99.8*	100*	1540	20.0	#	#	100	#	#	2019-nCov CDC EUA Kit (LOD: 10^0.5 copies/µl)	AN	screening independent of symptoms
		Ford. f202.1	USA	AN	yes	fresh	217	25	0	182	10	71.4	53.7	85.4	100	98	100	217	71.4	53.7	85.4	100	98	100	TaqPath (LOD: 1.98 * 10^3 NDU/ml)	AN	symptomatic. high risk contact. screening independent of symptoms
		Ford. f202.2	USA	AN	yes	fresh	1807	233	2	1517	55	80.9	75.9	85.3	99.9	99.5	100	1807	80.9	75.9	85.3	99.9	99.5	100	TaqPath (LOD: 1.98 * 10^3 NDU/ml)	AN	symptomatic. high risk contact. screening independent of symptoms
		Tsao. T25.1	USA	AN	yes	fresh	723	46	1	649	27	63.0	50.9*	74.0*	99.8	99.1*	100	723	63.0	#	#	99.8	#	#	Hologic (LOD: 600 NDU/ml) PerkinElmer (LOD 9.307 copies/ml)	unclear	symptomatic. screening independent of symptoms
	Abbott. Panbio (nasal sampling. LFA)	Abbott. Panbio (nasal sampling. LFA; LOD as per manufacturer's instructions: 2.5 * 10^1.8 TCID50/ml)
f42.1		Klein. f42.1	Germany	AN	yes	fresh	281	38	2	235	6	86.4	72.6*	94.8*	99.2	97	99.9*	281	86.4	73.3	93.9	99.2	97.0	99.8	TibMolBiol (LOD: 1-10 copies/reaction); Allplex (LOD: 4.167 copies/ml); RealTime (LOD: 200 copies/ml)	NP	symptomatic. high risk contact
		Blanchard. f200.1	Canada	AN	unclear	fresh	299	11	0	285	3	78.6	49.2*	95.3*	100	98.7*	100	299	78.5	#	#	100	#	100	Lab developed	AN	symptomatic
		Goodall. T9.1	Canada	AN	no	fresh	825	40	0	763	22	64.5	51.3	76.3	100	99.5	100	825	64.5	#	#	100	#	#	TaqPath (LOD: 1.98 * 10^3 NDU/ml)	AN	screening independent of symptoms
		Goodall. T9.2	Canada	TN	no	fresh	825	40	0	763	22	64.5	51.3	76.3	100	99.5	100	825	64.5	#	#	100	#	#	TaqPath (LOD: 1.98 * 10^3 NDU/ml)	TN	screening independent of symptoms
		Goodall. T9.3	Canada	AN	yes	fresh	520	26	0	482	12	68.4	51.3	82.5	100	99.2	100	520	68.4	#	#	100	#	#	TaqPath (LOD: 1.98 * 10^3 NDU/ml)	AN	screening independent of symptoms
		Goodall. T9.4	Canada	TN	no	fresh	520	31	0	482	7	81.6	65.7	92.3	100	99.2	100	520	81.6	#	#	100	#	#	TaqPath (LOD: 1.98 * 10^3 NDU/ml)	TN	screening independent of symptoms
		Anbio
		Iftner. T10.1	Germany	AN	yes	fresh	463	0	1	462	0	#	#	#	99.8	98.8	100	463	#	#	#	99.8	98.8	100	Altona RealStar (LOD: 1.00 * 10^1 PFU/ml)	OP	screening independent of symptoms
		Iftner. T10.2	Germany	AN	yes	fresh	476	0	10	466	0	#	#	#	97.9	96.2	99	476	#	#	#	97.9	96.2	99	Altona RealStar (LOD: 1.00 * 10^1 PFU/ml)	OP	screening independent of symptoms
		Iftner. T10.3	Germany	AN	yes	fresh	454	0	1	453	0	#	#	#	99.8	98.8	100	454	#	#	#	99.8	98.8	100	Altona RealStar (LOD: 1.00 * 10^1 PFU/ml)	OP	screening independent of symptoms
		Iftner. T10.4	Germany	AN	yes	fresh	463	0	1	462	0	#	#	#	99.8	98.8	100	463	#	#	#	99.8	98.8	100	Altona RealStar (LOD: 1.00 * 10^1 PFU/ml)	OP	screening independent of symptoms
	Becton. Dickinson and Company. BD Antigen Test (LFA)	Becton. Dickinson and Company. BD Antigen Test (LFA; LOD as per manufacturer's instructions: 1.87 * 10^2 TCID50/ml)
f45.1		Stohr. f45.1	Netherlands	AN	unclear	fresh	1565	86	2	1387	90	48.9	41.3*	56.5*	99.9	99.5	100	1604	48.9	41.6	56.2	99.9	99.5	100	Alinity (LOD: 100 copies/ml)	NP	symptomatic. screening independent of symptoms
		Zwart. T29.1	Netherlands	OP/nasal	yes	fresh	3255	253	1	2843	158	61.5	56.6	66.3	100*	99.8*	100	3255	61.5	56.6	66.3	#	#	100	Cobas (LOD: 0.009 TCID50/ml)	NP	symptomatic. screening independent of symptoms
		Zwart. T29.2	Netherlands	AN	yes	fresh	1729	96	5	1533	95	50.3	43.0*	57.6*	99.7	99.3	99.9	1729	50.3	#	#	99.7	99.3	99.9	Cobas (LOD: 0.009 TCID50/ml)	NP	symptomatic. screening independent of symptoms
	Dräger. Antigen Test SARS-CoV-2 (LFA)	Dräger. Antigen Test SARS-CoV-2 (LFA; LOD as per manufacturer's instructions: 7 * 10^3 TCID50/mL)
f79.1		Osmanodja. f79.1	Germany	AN	yes	fresh	379	62	1	308	8	88.6	78.7	94.9	99.7	98.2	100	379	88.6	78.7	94.9	99.7	98.2	100	Cobas (LOD: 0.009 TCID50/ml)	NP	symptomatic. screening independent of symptoms
	Becton. Dickinson and Company. BD Antigen Test (LFA)	E25Bio COVID-19 Direct Antigen Rapid Test (LFA; LOD not publicly available from manufacturer)
		Harmon. f201.1	USA	AN	yes	fresh	257	12	1	243	1	92.3*	64.0*	99.8*	99.6*	97.7*	100*	257	#	#	#	#	#	#	QuantStudio (LOD: 1.98 * 10^3 NDU/ml)	AN	symptomatic. screening independent of symptoms
		Indicaid Covid-19 Rapid Antigen Point-of-Care Test (LFA; LOD as per manufacturer's instructions: 140 TCID50/ml)
		Chiu. f107.1	USA	AN	yes	fresh	349	62	10	264	13	82.7	72.2*	90.4*	96.4	93.4	98.2*	349	82.7	72.6	89.6	96.4	93.4	98.0	Hologic (LOD: 600 NDU/ml). The Curative (LOD: unclear)	AN	symptomatic
	Innova Medical Group. INNOVA SARS-CoV-2 Antigen Rapid Qualitative Test (LFA)	Innova Medical Group. INNOVA SARS-CoV-2 Antigen Rapid Qualitative Test (LFA; LOD not publicly available from manufacturer)
f131.1		García-Fiñana. f131.1	UK	AN	yes	fresh	5504	28	3	5431	42	40.0	28.5	52.4	99.9	99.8	99.99	5504	40.0	28.5	52.4	99.9	99.8	99.9	TaqPath (LOD: 1.98 * 10^3 NDU/ml)	AN	screening independent of symptoms
		Lumipulse G (chemiluminescent enzyme immunoassay; LOD as per manufacturer's instructions: 2.95 TCID50/ml)
		Tanimoto. f198.1	Japan	saliva	yes	stored	116	34	0	61	21	61.8	47.7*	74.6*	100	94.1	100	116	61.8	48.6	73.5	100	94.1	100	StephOnePlus Real Time PCR (LOD: unclear)	saliva	unclear
	LumiraDx. COVID-19 SARS-CoV-2 Antigen Test (automated immunoassay; requires reader)	LumiraDx. COVID-19 SARS-CoV-2 Antigen Test (automated immunoassay; requires reader; LOD as per manufacturer's instructions: 32 TCID50/ml)
f58.1		Krüger. f58.1	Germany	AN	yes	fresh	761	120	4	611	26	82.2	75.0*	88.0*	99.3	98.3	99.7	761	82.2	75.2	87.5	99.3	98.3	99.7	Allplex (LOD: 4.167 copies/ml); Cobas (LOD: 0.009 TCID50/ml); TibMolBiol (LOD: 1-10 copies/reaction)	NP	symptomatic. high risk contact
	Quidel. Sofia SARS Antigen FIA (LFA; requires reader)	Quidel. Sofia SARS Antigen FIA (LFA; requires reader; LOD as per manufacturer's instructions: 1.13 * 10^2 TCID50/ml)
f114.1		Harris. f114.1	USA	AN	yes	fresh	885	251	7	573	54	82.3	77.5*	86.4*	98.8*	97.5*	99.5*	885	82.3	#	#	98.2	#	#	2019-nCov CDC EUA Kit (LOD: 10^0.5 copies/µl)	NP	symptomatic. high risk contact
f114.2		Harris. f114.2	USA	AN	yes	fresh	1551	6	0	1512	13	31.6	0.0	24.7*	100	99.8*	100	1551	31.6	#	#	100	#	100	2019-nCov CDC EUA Kit (LOD: 10^0.5 copies/µl)	NP	symptomatic. high risk contact
	SD Biosensor/Roche. Standard Q (nasal sampling. LFA)	SD Biosensor/Roche. Standard Q (nasal sampling. LFA; LOD not publicly available from manufacturer)
f35.4		Nikolai. f35.1	Germany	AN	yes	fresh	96	31	1	61	3	91.2	76.3*	98.1*	98.4	91.3*	100*	96	91.2	77.0	97.9	100	94.2	100	Cobas (LOD: 0.009 TCID50/ml)	NP	symptomatic
f15.2		Lindner. f15.1	Germany	AN	yes	fresh	144	33	0	104	7	82.5	67.2*	92.7*	100	96.5	100	180	82.5	66.0	89.8	100	96.5	100	Cobas (LOD: 0.009 TCID50/ml); TibMolBiol (LOD: 1-10 copies/reaction)	NP	symptomatic
f45.2		Stohr. f45.2	Netherlands	AN	unclear	fresh	1588	118	4	1392	74	61.5	54.2*	68.4*	99.7	99.3	99.9	1611	61.5	54.4	68.1	99.7	99.3	99.9	Alinity (LOD: 100 copies/ml)	NP	symptomatic. screening independent of symptoms
a21.1		Lindner. a21.1	Germany	AN	no	fresh	289	29	2	248	10	74.4	57.9*	87.0*	99.2	97.1	99.9*	289	74.4	58.9	85.4	99.2	97.1	99.8	Cobas (LOD: 0.009 TCID50/ml)	NP	symptomatic
		Mak. f199.1	Hong Kong	OP/nasal	yes	fresh	40	2	0	38	0	100*	15.8*	100*	100*	90.7*	100*	40	#	#	#	#	#	#	unclear	OP/nasal	high risk contact. screening independent of symptoms
		Igloi. T11.1	Netherlands	saliva	yes	fresh	789	41	3	724	21	66.1	52.9	77.6	99.6	98.8	99.9	789	66.1	52.9	77.6	99.6	98.8	99.9	Cobas (LOD: 0.009 TCID50/ml)	saliva	symptomatic. high risk contact
		Schuit. T21.1	Netherlands	AN	yes	fresh	2819	124	12	2627	56	68.9	61.6	75.6	99.5	99.2	99.8	2819	68.9	61.6	75.6	99.5	99.2	99.8	Cobas (LOD: 0.009 TCID50/ml)	NP/OP	symptomatic. high risk contact. screening independent of symptoms
		Shin. T22.1	Korea	AN	yes	fresh	296	75	0	217	4	94.9	87.5	98.6	100	98.3	100	296	94.9	87.5	98.6	100	98.3	100	unclear	NP	symptomatic. screening independent of symptoms
		Zwart. T29.3	Netherlands	OP/nasal	yes	fresh	2212	113	6	2054	39	74.3*	66.6*	81.1*	99.7	99.4*	99.9	2212	74.3*	66.6*	81.1*	99.7	99.4*	99.9	Cobas (LOD: 0.009 TCID50/ml)	NP	symptomatic. screening independent of symptoms
		ProDetect
		Ahmed. T2.1	Malaysia	AN	yes	fresh	100	49	1	48	2	96.1*	86.5*	99.5*	98.0*	89.1*	99.9*	100	#	#	#	98.0	#	#	Cepheid Xpert Xpress (LOD: 131 copies/ml)	NP	symptomatic. high risk contact
		Wondfo
		Cardoso. T3.1	Brazil	AN	yes	fresh	284	100	2	145	37	73.0	64.7*	80.2*	98.6	95.2	99.8*	284	73.0	#	#	98.6	95.2	#	TaqPath (LOD: 1.98 * 10^3 NDU/ml)	AN	symptomatic
		Labnovation
		Chen. T4.1	China	AN	yes	fresh	30	19	0	3	8	70.4*	49.8*	86.2*	100*	29.2*	100*	30	#	#	#	#	#	#	COVID-19 (SARS-CoV-2) Nucleic Acid Test Kit (LOD: unclear)	NP	unclear
		Chen. T4.2	China	AN	yes	fresh	68	35	9	16	8	81.4*	66.6*	91.6*	64.0*	42.5*	82.0*	68	#	#	#	#	#	#	COVID-19 (SARS-CoV-2) Nucleic Acid Test Kit (LOD: unclear)	OP	unclear
		V-Chek
		De Meyer. T6.1	Belgium	saliva	yes	fresh	50	1	0	37	12	7.7	0.2*	36*	100	90.5*	100*	50	7.7	#	#	100	#	#	TaqPath (LOD: 1.98 * 10^3 NDU/ml)	NP	unclear
		Whistling
		De Meyer. T6.2	Belgium	saliva	yes	fresh	102	5	0	47	50	9.1	3.0*	20.0*	100	92.5*	100*	102	9.1	#	#	100	#	#	TaqPath (LOD: 1.98 * 10^3 NDU/ml)	NP	unclear
		PCL
		Diawara. T7.1	Morocco	saliva	yes	fresh	329	64	1	257	7	90.1	80.7	95.9	99.6	97.8	99.9	329	90.1	80.7	95.9	99.6	97.8	99.9	unclear	NP	unclear
		Diawara. T7.2	Morocco	AN	yes	fresh	328	64	0	258	6	91.4*	82.3*	96.8*	100	98.5	100	328	#	#	#	100	98.5	100	unclear	NP	unclear
		Biospeedia
		Gagnaire. T8.1	France	AN/saliva	yes	fresh	6639	98	13	6461	67	59.4	51.5	67.0	99.8	99.7*	99.9	6639	59.4	51.5	67.0	99.8	#	99.9	unclear	saliva	symptomatic. high risk contact. screening independent of symptoms
		Boson
		Leventopoulos. T13.1	Greece	AN	yes	fresh	833	324	0	503	6	98.2	96.7	99.6	100	99.9	100	833	98.2	96.7	99.6	100	99.9	100	SaCycle 96 (LOD: unclear)	NP	symptomatic. screening independent of symptoms
		Coviself
		Mane. T14.1	India	OP	yes	fresh	210	26	5	157	22	54.2*	39.2*	68.6*	96.9*	92.9*	99*	210	#	#	#	#	#	#	Covidsure (LOD: unclear)	NP	symptomatic. high risk contact
Rangaiah.T17.1		Randaiah. T17.1	India	AN	yes	fresh	230	56	0	139	35	61.5	50.7	71.5	100	97.3	100	230	61.5	50.7	71.5	100	97.3	100	BioRad CFX-96 (LOD: unclear)	NP	unclear
		DNA Diagnostics
		Møller. T15.1	Denmark	AN	yes	fresh	423	23	0	388	12	65.7	49.2	79.2	100	99.0	100	423	65.7	49.2	79.2	100	99	100	unclear	OP	symptomatic. high risk contact. screening independent of symptoms
		Hangzhou
		Møller. T15.2	Denmark	AN	yes	fresh	401	41	0	335	25	62.1	50.1	72.9	100	98.9	100	401	62.1	50.1	72.9	100	98.9	100	unclear	OP	symptomatic. high risk contact. screening independent of symptoms
		Schuit. T21.2	Netherlands	saliva	yes	fresh	2803	85	26	2595	97	46.7	39.3	54.2	99.0	98.5	99.4	2803	46.7	39.3	54.2	99.0	98.5	99.4	Cobas (LOD: 0.009 TCID50/ml)	NP/OP	symptomatic. high risk contact. screening independent of symptoms
		Covios
		Savage. T19.1	UK	AN	yes	fresh	249	68	1	173	7	90.5	83.9	97.2	99.4	98.3	100	249	90.5	83.9	97.2	99.4	98.3	100	TaqPath (LOD: 1.98 * 10^3 NDU/ml)	AN	symptomatic
		Flowflex
		Schuit. T20.1	Netherlands	AN	yes	fresh	620	323	6	205	86	79.0	74.7	82.8	97.2	93.9	98.9	620	79.0	74.7	82.8	97.2	93.9	98.9	Cobas (LOD: 0.009 TCID50/ml)	NP/OP	symptomatic. high risk contact. screening independent of symptoms
		Venekamp. T26.1	Netherlands	AN	yes	fresh	1229	53	2	1034	140	27.5	21.3	34.3	99.8	99.3	100	1229	27.5	21.3	34.3	99.8	99.3	100	Cobas (LOD: 0.009 TCID50/ml)	NP/OP	symptomatic. high risk contact. screening independent of symptoms
		MPBio
		Schuit. T20.2	Netherlands	AN	yes	fresh	820	276	5	420	119	69.9	65.1	74.4	98.8	97.3	99.6	820	69.9	65.1	74.4	98.8	97.3	99.6	Cobas (LOD: 0.009 TCID50/ml)	NP/OP	symptomatic. high risk contact. screening independent of symptoms
		Schuit. T20.4	Netherlands	OP/nasal	yes	fresh	544	303	4	175	62	83.0	78.8	86.7	97.8	94.3	99.4	544	83.0	78.8	86.7	97.8	94.3	99.4	Cobas (LOD: 0.009 TCID50/ml)	NP/OP	symptomatic. high risk contact. screening independent of symptoms
		Venekamp. T26.2	Netherlands	AN	yes	fresh	1027	24	2	910	91	20.9	13.9	29.4	99.8	99.2	100	1027	20.9	13.9	29.4	99.8	99.2	100	Cobas (LOD: 0.009 TCID50/ml)	NP/OP	symptomatic. high risk contact. screening independent of symptoms
		Clinitest
		Schuit. T20.3	Netherlands	AN	yes	fresh	726	301	2	295	128	70.2	65.6	74.5	99.3	97.6	99.9	726	70.2	65.6	74.5	99.3	97.6	99.9	Cobas (LOD: 0.009 TCID50/ml)	OP/nasal	symptomatic. high risk contact. screening independent of symptoms
		Schuit. T20.5	Netherlands	OP/nasal	yes	fresh	653	326	7	224	96	77.3	72.9	81.2	97.0	93.9	98.8	653	77.3	72.9	81.2	97.0	93.9	98.8	Cobas (LOD: 0.009 TCID50/ml)	NP/OP	symptomatic. high risk contact. screening independent of symptoms
		Venekamp. T26.3	Netherlands	AN	yes	fresh	1344	41	1	1183	119	25.6	19.1	33.1	99.9	99.5	100	1344	25.6	19.1	33.1	99.9	99.5	100	Cobas (LOD: 0.009 TCID50/ml)	NP/OP	symptomatic. high risk contact. screening independent of symptoms
		AG-Q
		Sukumaran. T23.1	India	AN	yes	fresh	150	67	0	64	19	77.9	67.7	86.1	100	94.4	100	150	77.9	67.7	86.1	100	94.4	100	Covipath (LOD: unclear)	NP/OP	unclear
		Biosynex
		Tonen-Wolyec. T24.1	France	AN	yes	fresh	106	20	0	84	2	90.9	70.8*	98.9*	100	95.7*	100	106	90.9	#	#	100	#	100	AmpliQuick (LOD: unclear)	NP	symptomatic. high risk contact. screening independent of symptoms
		Medomics
		Wölfl-Duchek. T27.1	Austria	AN	unclear	fresh	85	29	0	39	17	63.0	47.5	76.8	100	91.0*	100	85	63.0	47.5	76.8	100	#	100	Cobas (LOD: 0.009 TCID50/ml)	NP	symptomatic. screening independent of symptoms
		Legend:
0		* these values were either not inlcuded in the respective publication but could be calculated from other values presented. or were recalculated to align statistical methods
		Abbreviations: LFA = LFA; NP = nasopharyngeal; AN /MT = anterior nasal / mid-turbinate; OP = oropharnygeal; CI = confidence interval
		Underlined samples size: head-to-head studies
		Underlined author: not peer-reviewed
		Underlined sample type: self-test study
