# Supplementary material for: Comparing SARS-CoV-2 antigen-detection rapid diagnostic tests for COVID-19 self-testing/self-sampling with molecular and professional-use tests: a systematic review and meta-analysis
Source: Sci Rep. 2023 Dec 11;13:21913. doi: 10.1038/s41598-023-48892-x (PMC10713601; doi:10.1038/s41598-023-48892-x)
Supplement: Supplementary file 3 — Supplementary Table 2. [file 41598_2023_48892_MOESM3_ESM.xlsx]

## Sheet: Parameters
S2 Table. List of parameters extracted from studies.
Clinical study data			Subgroup analysis by symptom status and duration			Subgroup analysis by ct-value			Subgroup analysis by age			Subgroup analysis by viral load
General	Test assessed		General	Author		General	Author		General	Author			Author
	Head to Head?			Test assessed			Test assessed			Test assessed		General	Test assessed
	Peer reviewed?			Study location			Study location			Study location			Study location
	Type of study		Accuracy - asymptomatic	Number of Participants		Accuracy - Ct Value	Number of Participants		Accuracy - children (<18 years)	Number of Participants		Accuracy - viral load >5 log10 copies/ml	Number of Participants
	Retro/Prosp?			True positives			Ct value			True positives			True positives
	Study location			False positives			ct_label			False positives			False positives
	Type of location			True negatives			True positives			True negatives			True negatives
	Study Population			False negatives			False positives			False negatives			False negatives
	Screening criteria			Sensitivity			True negatives			Sensitivity			Sensitivity
	Collected by (lay vs. non-lay)
	self-collection supervised (yes/no)
	self readout (yes/no)			Lower 95 CI sensitivity			False negatives			Lower 95 CI sensitivity			Lower 95 CI sensitivity
	self readout supervised (yes/no)			Upper 95 CI sensitivity			Sensitivity			Upper 95 CI sensitivity			Upper 95 CI sensitivity
	Age (Median)			Specificity			Lower 95 CI sensitivity			Specificity			Specificity
	Age (mean)			Lower 95 CI specificity			Upper 95 CI sensitivity			Lower 95 CI specificity			Lower 95 CI specificity
	Age (lower Range)			Upper 95 CI specificity			Specificity			Upper 95 CI specificity			Upper 95 CI specificity
	Age (upper Range)			Viral load median			Lower 95 CI specificity			Comment			Comment
	Age (IQR 1)			Viral load mean			Upper 95 CI specificity		Accuracy - adults (> or = 18 years)	Number of Participants		Accuracy - viral load inclduing >6 log10 copies/ml	Number of Participants
	Age (IQR 3)			CT value (median)						True positives			True positives
	Age (STDev)			CT value (mean)						False positives			False positives
	Gender (Number of Female)		Accuracy - symptomatic	Number of Participants						True negatives			True negatives
	Reference Standard			True positives						False negatives			False negatives
	Type of RT-PCR			False positives						Sensitivity			Sensitivity
	Type of RT-PCR_notes			True negatives						Lower 95 CI sensitivity			Lower 95 CI sensitivity
	Type of sample (AG)			False negatives						Upper 95 CI sensitivity			Upper 95 CI sensitivity
	sample_adjusted			Sensitivity						Specificity			Specificity
	Type of sample (PCR)			Lower 95 CI sensitivity						Lower 95 CI specificity			Lower 95 CI specificity
	Testing procedure			Upper 95 CI sensitivity						Upper 95 CI specificity			Upper 95 CI specificity
Clinical data	Transport medium			Specificity									Comment
	Sample condition			Lower 95 CI specificity								Accuracy - viral load including >7 log copies/ml	Number of Participants
	Population size			Upper 95 CI specificity									True positives
	# of asymptomatic			Viral load median									False positives
	# of symptomatic			Viral load mean									True negatives
	# of hospitalized			CT value (median)									False negatives
	# of children (<18 years)			CT value (mean)									Sensitivity
	# of adults (> or = 18 years)		Accuracy - Duration of Symptoms <= 7 days	Number of Participants									Lower 95 CI sensitivity
	CT value (median)			True positives									Upper 95 CI sensitivity
	CT value (mean)			False positives									Specificity
	CT value (lower range)			True negatives									Lower 95 CI specificity
	CT value (upper range)			False negatives									Upper 95 CI specificity
	CT value (IQR 1)			Sensitivity									Comment
	CT value (IQR 3)			Lower 95 CI sensitivity
	CT Value (STDev)			Upper 95 CI sensitivity
	Viral load (median)			Specificity
	Viral load (mean)			Lower 95 CI specificity
	Viral load (lower Range)			Upper 95 CI specificity
	Viral load (upper Range)		Accuracy - Duration of Symptoms > 7 days	Number of Participants
	Viral load (IQR 1)			True positives
	Viral load (IQR 3)			False positives
	Viral load (STDev)			True negatives
	Duration of symptoms (median)			False negatives
	Duration of symptoms (mean)			Sensitivity
	Duration of symptoms (lower range)			Lower 95 CI sensitivity
	Duration of symptoms (upper range)			Upper 95 CI sensitivity
	Duration of symptoms (IQR 1)			Specificity
Accuracy	Duration of symptoms (IQR 3)			Lower 95 CI specificity
	Duration of symptoms (STDev)			Upper 95 CI specificity
	True positives
	False positives
	True negatives
	False negatives
	Sensitivity
	Lower 95 CI sensitivity
	Upper 95 CI sensitivity
	Specificity
	Lower 95 CI specificity
Analytical	Upper 95 CI specificity
	Comment
	LOD by Ct value
	LOD by viral load
	viral load UNIT
	test-specific values (eg COI for Standard F)
	Comment
